# Supplementary material for: Biomedical and life science articles by female researchers spend longer under review
Source: PLoS Biol. 2026 Jan 20;24(1):e3003574. doi: 10.1371/journal.pbio.3003574 (PMC12818632; doi:10.1371/journal.pbio.3003574)
Supplement: S1 Table — (XLSX) [file pbio.3003574.s007.xlsx]

## Sheet: TableS1
Table S1: Time under review (in days) of articles by female and male authors grouped by broad subject term
Broad subject term	Total articlesa	First author							Corresponding author							Correlation fraction female authors-time under review
		Female		Male		TF1/TM1	P-valueb	Q-valueb	Female		Male		TFC/TMC	P-valueb	Q-valueb
		n	Median (TF1)	n	Median (TM1)				n	Median (TFC)	n	Median (TMC)				ρc	P-valued	Q-valued
Biophysics	128629	36849	65	61429	73	0.890411	4.29209e-23	1.14711e-22	12881	86	38294	72	1.19444	3.36589e-50	2.16389e-49	-0.0438516	8.73982e-56	3.07149e-55
Hospitals	6468	2747	134	3034	147	0.911565	1.09834e-07	1.75714e-07	1486	156.5	2104	171.5	0.912536	0.00822056	0.0104946	-0.104519	3.53687e-17	7.257e-17
Biology	331842	99920	103	147568	111	0.927928	1.82513e-93	2.2509e-92	42154	112	107347	117	0.957265	3.60792e-14	8.46962e-14	-0.0510801	1.49525e-190	2.30625e-189
Molecular Biology	409960	136278	76	164048	80	0.95	1.73448e-67	1.32994e-66	43459	96	105871	94	1.02128	1.23576e-05	1.86765e-05	-0.0416158	1.47423e-156	1.8081e-155
Chemistry	288804	90560	68	117984	71	0.957746	2.62717e-30	8.51289e-30	33585	90	83090	82	1.09756	1.18619e-73	1.20983e-72	-0.0487017	3.64527e-151	4.08136e-150
Women's Health	5784	3855	180	987	187	0.962567	0.00945313	0.0114124	2875	184	1093	193	0.953368	0.0133532	0.0166947	-0.0638967	1.15368e-06	1.886e-06
Genetics	91394	30365	107	39104	111	0.963964	3.49259e-06	5.235e-06	13066	117	27962	113	1.0354	2.30082e-06	3.5519e-06	-0.0322441	1.84023e-22	4.11491e-22
Health Services	34947	16881	175	13287	181	0.966851	0.00277479	0.00388421	9594	186	8278	195	0.953846	5.0607e-08	8.45644e-08	-0.0250362	2.85661e-06	4.62868e-06
Environmental Health	408536	128999	101	162979	103	0.980583	3.61514e-35	1.23683e-34	67592	112	131602	106	1.0566	1.94593e-73	1.83e-72	-0.0489538	3.58762e-215	8.8314e-214
Computational Biology	47683	8639	140	27597	142	0.985915	0.032222	0.0378462	2729	157	12500	157	1	0.502086	0.556764	0.0117278	0.0104385	0.0130851
Clinical Laboratory Techniques	16080	5073	97	6998	98	0.989796	0.510011	0.550263	1687	110	4015	121	0.909091	0.0001371	0.000196635	-0.0241572	0.00218755	0.00279545
Podiatry	716	307	116	329	117	0.991453	0.427314	0.468938	158	115.5	207	114	1.01316	0.750939	0.783094	-0.0290073	0.438345	0.489764
Medical Informatics	45108	13053	140	21434	141	0.992908	0.724362	0.748336	6034	153	15422	148	1.03378	0.00104763	0.00135556	-0.00354656	0.451316	0.499757
Biomedical Engineering	116686	28607	105	52074	105	1	0.758106	0.770529	13171	109	39056	104	1.04808	8.32479e-09	1.42963e-08	0.00420647	0.150748	0.182088
Family Planning Services	516	389	154	75	154	1	0.61418	0.645487	171	113	43	114	0.991228	0.539852	0.588214	-0.0859337	0.0510673	0.0646701
Virology	56547	19880	69	22828	69	1	0.757838	0.770529	8049	80	17660	75	1.06667	9.16004e-11	1.832e-10	-0.00483739	0.250023	0.288533
Occupational Medicine	5496	2517	149	2216	148	1.00676	0.0939244	0.108056	1277	158	1310	152	1.03947	0.01355	0.0176082	-0.00117655	0.93051	0.938631
Osteopathic Medicine	230	80	112.5	128	111.5	1.00897	0.153661	0.17378	0	-	0	-	-	-	-	0.139831	0.0340474	0.0440211
Cell Biology	222861	73751	103	87318	102	1.0098	0.0297504	0.0358252	25328	116	61223	117	0.991453	0.446624	0.504944	0.00833599	8.30882e-05	0.000129384
Health Services Research	32181	16091	179	11687	177	1.0113	0.0163333	0.0194851	10356	193	8418	190	1.01579	0.11727	0.141327	-0.00298916	0.591815	0.627724
Teratology	1706	841	72	611	71	1.01408	0.538966	0.571526	103	61	81	62	0.983871	0.732644	0.770914	0.0117294	0.628293	0.660205
Forensic Sciences	10679	4358	126	4911	124	1.01613	0.446113	0.485469	2438	132	4156	129	1.02326	0.0135803	0.0176082	-0.0163937	0.0902606	0.111818
Jurisprudence	14925	6016	121	6843	119	1.01681	0.0125128	0.0161515	3499	126	5955	121	1.04132	1.47593e-05	2.20195e-05	0.00570328	0.485987	0.533732
Psychology	58068	28689	180	22238	177	1.01695	5.16565e-07	8.04949e-07	15786	182	16238	180	1.01111	0.00186495	0.00265217	0.00232035	0.576073	0.621474
Diagnostic Imaging	105304	25695	113	56088	111	1.01802	1.88162e-05	2.72047e-05	12668	119	38111	116	1.02586	0.00058958	0.00135556	-0.00423763	0.169092	0.199875
Toxicology	159889	52374	112	62910	110	1.01818	1.09977e-05	1.61071e-05	31302	117	57136	111	1.05405	2.62531e-38	1.23408e-37	-0.00344381	0.1685	0.199875
Nanotechnology	21744	5005	100	7812	98	1.02041	0.52363	0.560452	1443	110	3770	112	0.982143	0.530641	0.583622	0.00153053	0.821452	0.841525
Nuclear Medicine	21722	5596	97	11925	95	1.02105	0.0721745	0.0835472	2675	89	8280	89	1	0.920435	0.943193	0.00204271	0.76338	0.795331
Otolaryngology	29411	8870	92	15895	90	1.02222	6.81444e-06	1.00919e-05	5456	88	11123	86	1.02326	0.00079499	0.00135556	0.0213407	0.000252096	0.000373446
Communicable Diseases	79693	30473	89	33777	87	1.02299	9.72744e-05	0.000134471	14382	101	25594	94	1.07447	5.16642e-24	1.75206e-23	0.00562714	0.112167	0.13776
Science	527648	160412	133	239238	130	1.02308	1.34933e-36	4.88382e-36	45024	143	124281	145	0.986207	0.0131099	0.0166947	0.0305433	4.14108e-109	2.829e-108
Sexually Transmitted Diseases	2592	1214	129	978	126	1.02381	0.897152	0.904352	486	129	395	127	1.01575	0.843615	0.87261	-0.0112485	0.567038	0.617177
Veterinary Medicine	65194	27059	134	25902	130	1.03077	9.59177e-09	1.55207e-08	12869	138	19453	132	1.04545	1.96157e-10	3.79556e-10	0.0148086	0.000156059	0.000236889
Traumatology	33847	7662	132	20938	128	1.03125	0.00367666	0.005125	4972	140	19071	131	1.0687	1.8348e-11	3.98679e-11	0.0158051	0.00363943	0.00546667
Drug Therapy	50287	16179	93	21732	90	1.03333	1.0106e-11	1.77471e-11	8054	93	17985	87	1.06897	3.90679e-19	1.10935e-18	0.0438367	7.97636e-23	1.81767e-22
Pharmacology	201168	65642	93	83006	90	1.03333	1.86215e-20	4.23667e-20	29646	93	63852	88	1.05682	2.53209e-36	1.10236e-35	0.0231074	3.56245e-25	8.42077e-25
Physical and Rehabilitation Medicine	17935	8405	155	7491	150	1.03333	0.0137864	0.01722	5561	152	6093	150	1.01333	0.149027	0.178216	-0.00037975	0.959442	0.959
Physics	27552	5135	122	16442	118	1.0339	0.00312853	0.00388421	1991	117	6613	116	1.00862	0.582436	0.617426	0.0190978	0.0015236	0.00279545
Physiology	103142	33546	111	48676	107	1.03738	2.66481e-09	4.42135e-09	14942	121	33061	114	1.0614	4.79247e-17	1.27039e-16	0.0122198	8.68837e-05	0.000133609
Genetics, Medical	55456	21925	109	20475	105	1.0381	1.37793e-09	2.32521e-09	8119	119	12930	112	1.0625	2.0999e-10	4.00313e-10	0.0155493	0.000250395	0.000373446
Antineoplastic Agents	10378	3406	108	4564	104	1.03846	0.0128725	0.0161515	1517	105	3684	103	1.01942	0.182231	0.2135	0.028913	0.0032223	0.00414607
General Surgery	172329	36656	106	107702	102	1.03922	1.35948e-16	2.7423e-16	20156	107	81595	104	1.02885	0.000471912	0.000669581	0.0298286	3.13972e-35	8.39609e-35
Chemistry Techniques, Analytical	98062	28945	78	42660	75	1.04	8.15312e-23	2.08844e-22	10701	81	26215	77	1.05195	1.2188e-16	3.10083e-16	0.0442641	9.91969e-44	3.0504e-43
Embryology	27483	11232	126	11261	121	1.04132	6.38244e-07	9.80925e-07	5187	124	8333	123	1.00813	0.560933	0.602509	0.0309057	2.98282e-07	4.95324e-07
Social Sciences	29151	12292	173	10149	166	1.04217	5.52593e-09	9.0692e-09	8196	173	9062	156	1.10897	1.29079e-26	4.76909e-26	0.0565814	4.12972e-22	9.07125e-22
Transplantation	22098	7413	98	11536	94	1.04255	3.27005e-05	4.67686e-05	2657	90	5878	92	0.978261	0.562693	0.602509	0.0115554	0.0858494	0.107939
Substance-Related Disorders	30158	14404	139	12212	133	1.04511	2.46524e-12	4.46779e-12	8642	137	8829	131	1.0458	2.34383e-11	5.00842e-11	0.0410803	9.55665e-13	1.75504e-12
Biochemistry	464187	153532	67	191796	64	1.04688	1.08015e-62	7.38e-62	53323	81	130703	71	1.14085	3.33213e-227	4.0626e-225	0.0267279	4.05258e-74	1.9926e-73
Orthodontics	4819	1711	126	2372	120	1.05	1.19937e-10	2.05e-10	811	140	1465	122	1.14754	0.000756492	0.00135556	0.0988654	6.0608e-12	1.06483e-11
Botany	75033	22428	103	30571	98	1.05102	4.85102e-17	9.9425e-17	7659	105	17497	100	1.05	4.07657e-11	8.58207e-11	0.034662	2.15291e-21	4.63947e-21
Medicine	497482	167669	118	219064	112	1.05357	1.03616e-123	1.82743e-122	39049	106	73468	98	1.08163	1.51268e-64	1.22813e-63	0.0331333	7.48556e-121	6.5805e-120
Chiropractic	922	350	185.5	478	176	1.05398	0.676172	0.704644	281	191	470	179	1.06704	0.496561	0.556275	0.0654073	0.04709	0.0602188
Radiotherapy	29632	8481	116	16023	110	1.05455	5.01367e-07	7.90038e-07	5295	116	11783	106	1.09434	1.44512e-14	3.46863e-14	-0.00661003	0.255199	0.290417
Speech-Language Pathology	6736	4393	212	1680	201	1.05473	0.000506691	0.00135165	1691	238	946	219	1.08676	0.00206208	0.00265217	0.0139867	0.251062	0.288533
Allergy and Immunology	186162	69246	93	72738	88	1.05682	7.05339e-43	3.09696e-42	27340	102	50130	95	1.07368	8.84225e-35	3.7189e-34	0.0376733	1.88649e-59	7.26469e-59
Epidemiology	37557	17679	146	14088	138	1.05797	1.39518e-15	2.77742e-15	10487	144	9937	139	1.03597	1.17009e-06	1.85377e-06	0.0184924	0.000338438	0.000494929
Ophthalmology	58531	17846	126	29270	119	1.05882	1.51121e-20	3.50434e-20	8952	128	19984	122	1.04918	1.24264e-08	2.10111e-08	0.0411953	2.05253e-23	4.75755e-23
Radiology	67631	16919	107	37523	101	1.05941	1.20036e-21	2.89412e-21	11159	101	30272	97	1.04124	5.92008e-07	9.50316e-07	0.03051	2.08608e-15	4.21426e-15
Psychopharmacology	18437	7491	121	8250	114	1.0614	5.27772e-12	9.41217e-12	4243	124	6646	116	1.06897	3.58833e-10	6.73815e-10	0.0530255	5.82417e-13	1.08464e-12
Nursing	68016	46679	155	11987	146	1.06164	5.70871e-20	1.27696e-19	23720	164	7466	155	1.05806	5.15968e-09	8.99314e-09	0.0108603	0.00462006	0.00668478
Tropical Medicine	39333	15399	120	17377	113	1.06195	1.10124e-20	2.60192e-20	6403	116	11499	108	1.07407	1.07274e-11	2.37345e-11	0.0374567	1.07782e-13	2.07563e-13
Vital Statistics	481	160	230	270	216.5	1.06236	0.978544	0.979	115	230	228	210.5	1.09264	0.960442	0.967934	0.0402793	0.378073	0.42655
Brain	79314	28900	117	35606	110	1.06364	1.60826e-46	7.33444e-46	14756	122	26795	111	1.0991	5.71368e-53	3.87011e-52	0.0530828	1.34245e-50	4.57833e-50
Histocytochemistry	3595	1415	83	1248	78	1.0641	0.0203261	0.0241176	856	82.5	1088	80	1.03125	0.178879	0.212019	0.0472219	0.00462661	0.00668478
Nutritional Sciences	138804	63413	111	43052	104	1.06731	1.41651e-32	4.72054e-32	30667	129	34103	115	1.12174	2.91909e-100	5.93733e-99	0.0196976	2.1477e-13	4.06846e-13
Histology	8182	2947	125	3588	117	1.06838	0.000521523	0.00135165	1231	118	2329	108	1.09259	0.000131994	0.000191714	0.0173359	0.116884	0.142485
Anthropology	4147	1755	195	1988	182.5	1.06849	0.0499826	0.0585714	671	232	1341	192	1.20833	3.11923e-09	5.51652e-09	0.00847137	0.585493	0.625696
Neurosurgery	33244	5179	89	22450	83	1.07229	2.44082e-14	4.68938e-14	2563	85	14793	74	1.14865	5.06366e-23	1.58287e-22	0.0809117	2.08454e-49	6.56e-49
Orthopedics	79352	14879	131	49979	122	1.07377	9.98672e-25	2.79266e-24	8850	137	35216	128	1.07031	1.58289e-19	4.58952e-19	0.0477257	3.01488e-41	9.03e-41
Zoology	37776	12268	115	16303	107	1.07477	3.15141e-18	6.91875e-18	5088	115	10674	104	1.10577	3.44583e-18	9.35333e-18	0.0390712	3.0415e-14	5.93524e-14
Microbiology	158041	58450	100	63625	93	1.07527	1.19109e-68	9.758e-68	23432	108	44898	97	1.1134	1.59461e-92	2.15533e-91	0.0513931	6.74513e-93	4.36974e-92
Rheumatology	30154	12191	113	12932	105	1.07619	2.51806e-17	5.34414e-17	6273	102	9207	95	1.07368	5.18036e-08	8.54e-08	0.0365075	2.27762e-10	3.94986e-10
Metabolism	83537	30472	98	35626	91	1.07692	4.86179e-36	1.70794e-35	13156	101	26448	92	1.09783	1.40953e-32	5.734e-32	0.0573892	6.91228e-62	2.74171e-61
Anti-Infective Agents	21328	7375	96	9630	89	1.07865	5.41913e-18	1.16958e-17	3507	98	8938	87	1.12644	8.65233e-20	2.5739e-19	0.0713624	1.72456e-25	4.2312e-25
Gastroenterology	94548	24449	107	50323	99	1.08081	3.56071e-52	1.68415e-51	10138	110	31709	101	1.08911	3.39375e-26	1.21641e-25	0.072243	1.33262e-109	9.62294e-109
Bacteriology	4878	1886	92	1947	85	1.08235	4.73928e-05	6.62523e-05	1256	100	2460	84	1.19048	1.34772e-07	2.196e-07	0.0449857	0.00167392	0.00279545
Urology	46584	10238	92	28422	85	1.08235	6.11799e-29	1.8819e-28	5686	94	20410	86	1.09302	9.68705e-32	3.81348e-31	0.0790066	2.14608e-65	8.815e-65
Pathology	54413	18785	90	21981	83	1.08434	2.38233e-22	5.8548e-22	7206	88	13005	81	1.08642	4.41125e-11	9.11898e-11	0.0530778	2.97204e-35	8.118e-35
Reproductive Medicine	50687	21421	115	19325	106	1.08491	5.83043e-41	2.3944e-40	13163	117	16362	109	1.07339	2.24936e-25	7.84286e-25	0.0462185	2.21279e-25	5.33e-25
Palliative Care	15839	7827	126	5005	116	1.08621	2.78153e-15	5.42762e-15	6238	125	4206	116	1.07759	4.27089e-10	7.89303e-10	0.0426714	7.77155e-08	1.30919e-07
Neurology	310827	112399	112	140657	103	1.08738	3.14123e-200	9.6555e-199	57409	116	108401	107	1.08411	6.78293e-110	2.0679e-108	0.0537965	6.41415e-198	1.12633e-196
Pulmonary Medicine	76225	21098	111	42649	102	1.08824	1.26366e-52	6.1992e-52	11655	109	34287	103	1.05825	5.43104e-21	1.65615e-20	0.0695077	2.86925e-82	1.60459e-81
Education	30550	17321	172	9444	158	1.08861	1.11293e-29	3.50077e-29	10702	189	5841	180	1.05	6.4723e-11	1.31557e-10	0.0692388	8.69151e-34	2.27419e-33
Endocrinology	93079	37247	96	37025	88	1.09091	3.64411e-69	3.198e-68	16268	102	24850	91	1.12088	5.47167e-53	3.87011e-52	0.0561369	7.46537e-66	3.16831e-65
Parasitology	41315	16240	106	18336	97	1.09278	3.79011e-28	1.137e-27	8631	111	15433	100	1.11	6.29035e-24	2.01942e-23	0.0630811	1.05322e-37	3.075e-37
Anesthesiology	16261	5035	115	8273	105	1.09524	4.4203e-05	6.24897e-05	2754	118.5	6694	105	1.12857	1.86387e-06	2.90923e-06	0.0444648	1.40766e-08	2.40875e-08
Vascular Diseases	95598	23858	103	55013	94	1.09574	5.3375e-61	3.2841e-60	12934	107	44485	97	1.10309	6.28235e-46	3.48255e-45	0.0737674	1.88405e-115	1.5416e-114
Acquired Immunodeficiency Syndrome	6199	3002	136	2307	124	1.09677	2.53631e-06	3.85704e-06	1165	126	1262	118	1.0678	0.0865277	0.10614	0.0426823	0.000775501	0.00144706
Psychiatry	110472	49142	147	44414	134	1.09701	9.1917e-109	1.41296e-107	31542	147	39094	136	1.08088	2.83042e-68	2.46614e-67	0.0674924	1.06834e-111	8.22563e-111
Complementary Therapies	21815	6776	130	7569	118	1.10169	1.08264e-13	1.98269e-13	3825	131	6390	117	1.11966	4.44246e-12	1.00311e-11	0.0574549	2.02139e-17	4.21119e-17
Emergency Medicine	29423	9038	108	16960	98	1.10204	6.74948e-23	1.76649e-22	4697	106	11626	93	1.13978	7.457e-27	2.84412e-26	0.072876	6.055e-36	1.69125e-35
Dentistry	62379	22493	129	29030	117	1.10256	4.831e-67	3.49465e-66	10279	130	20266	117	1.11111	1.62342e-42	7.9056e-42	0.0733652	3.43114e-75	1.75788e-74
Hematology	49644	19055	94	22776	85	1.10588	5.8397e-41	2.3944e-40	5548	94.5	11905	88	1.07386	2.57797e-09	4.69791e-09	0.0509024	7.53565e-30	1.89269e-29
Anatomy	12753	4323	113	6484	102	1.10784	4.67343e-14	8.83708e-14	1158	115	2860	105	1.09524	9.53022e-06	1.45333e-05	0.0693124	4.64937e-15	9.225e-15
History of Medicine	3109	1103	235	1826	212	1.10849	0.0029413	0.00388421	725	290	1342	250	1.16	2.84032e-09	5.09529e-09	0.0478568	0.00761063	0.0105806
Gynecology	53362	24621	102	19945	92	1.1087	1.86043e-62	1.20411e-61	14563	97	14995	88	1.10227	3.66816e-43	1.86558e-42	0.0741094	7.13889e-66	3.1365e-65
Behavioral Sciences	77122	37677	143	29696	128	1.11719	1.85115e-91	2.06864e-90	26119	146	26972	129	1.13178	1.71894e-99	2.99771e-98	0.0939915	7.63732e-151	7.831e-150
Cardiology	141877	31235	103	88447	92	1.11957	2.06091e-127	4.223e-126	15902	104	63699	91	1.14286	2.88966e-96	4.40725e-95	0.0812709	1.80592e-206	3.7105e-205
Dermatology	28557	12506	102	11413	91	1.12088	9.54322e-28	2.79386e-27	3901	113	5704	99	1.14141	6.71911e-17	1.74434e-16	0.0247562	2.86461e-05	4.56857e-05
Neoplasms	287769	95681	101	119397	90	1.12222	1.77276e-211	7.257e-210	44371	104	83494	93	1.11828	2.7467e-124	1.11833e-122	0.0674857	1.26996e-287	5.207e-286
Laboratory Animal Science	1037	428	105.5	422	94	1.12234	0.144453	0.164	77	118	93	94	1.25532	0.379878	0.437358	0.00503461	0.871359	0.885397
Chemistry, Clinical	9870	3205	72	4413	64	1.125	5.1576e-14	9.61636e-14	1198	69	2831	66	1.04545	0.0374106	0.0460612	0.0698532	3.72156e-12	6.6313e-12
Therapeutics	53044	18923	117	21221	104	1.125	4.74063e-59	2.77629e-58	11350	119	16202	110	1.08182	2.16191e-16	5.37796e-16	0.0696005	5.81227e-58	2.16555e-57
Nephrology	34635	11614	113	17015	100	1.13	1.98771e-38	7.89581e-38	6323	114	13524	103	1.1068	3.61469e-15	8.8084e-15	0.0920308	5.00792e-66	2.28233e-65
Geriatrics	50602	21105	121	18507	107	1.13084	2.27943e-78	2.15723e-77	11290	123	13012	108	1.13889	1.28184e-44	6.78957e-44	0.0790681	5.52876e-71	2.61612e-70
Aerospace Medicine	1128	314	90	714	79	1.13924	0.00305517	0.00388421	155	106	537	95	1.11579	0.220434	0.255619	0.122159	3.89405e-05	6.13423e-05
Perinatology	11126	6169	130	3547	114	1.14035	5.48073e-26	1.56753e-25	2690	125	2271	112	1.11607	1.15007e-10	2.2629e-10	0.120209	4.32886e-37	1.23858e-36
Obstetrics	52453	26933	126	17117	110	1.14545	1.63923e-101	2.24133e-100	15605	131	12026	110	1.19091	9.46207e-89	1.15412e-87	0.112002	5.14808e-146	4.87269e-145
Sports Medicine	18439	5200	154	11090	134	1.14925	8.23861e-38	3.16725e-37	2704	157	6707	139	1.1295	5.49899e-24	1.81351e-23	0.109659	1.95833e-50	6.51568e-50
Public Health	176578	80615	106	65102	92	1.15217	1.57598e-89	1.6195e-88	38124	143	37317	128	1.11719	1.286e-80	1.43073e-79	0.0638155	1.01278e-158	1.38033e-157
Technology	94868	18278	53	46419	46	1.15217	3.75707e-134	9.2496e-133	6895	60	24959	54	1.11111	9.094e-55	6.93112e-54	0.11232	6.6892e-264	2.05717e-262
Primary Health Care	10165	5195	136	3836	118	1.15254	8.20185e-24	2.24133e-23	3432	143	3168	126	1.13492	1.28899e-18	3.57682e-18	0.0859264	4.01999e-18	8.52517e-18
Pediatrics	117336	58628	125	43040	108	1.15741	1.83708e-250	1.1316e-248	33889	128	32109	109	1.17431	1.00078e-213	6.1e-212	0.11304	0	0
Pharmacy	12294	6149	137	4214	118	1.16102	2.30732e-22	5.79857e-22	3208	163	2268	143	1.13986	1.5948e-12	3.66e-12	0.132851	1.59152e-49	5.14658e-49
Ethics	6676	2575	164	3617	141	1.16312	1.18051e-10	2.04423e-10	1711	158	2615	137	1.15328	4.78595e-05	7.04072e-05	0.0851565	3.18688e-12	5.77015e-12
Critical Care	17393	6096	135	9120	114	1.18421	3.28092e-58	1.83382e-57	3765	132	7968	109	1.21101	1.00132e-48	6.1e-48	0.14738	4.80495e-85	2.81143e-84
Internal Medicine	18830	6218	136	7433	113	1.20354	6.95064e-53	3.71563e-52	3476	139	6335	112	1.24107	1.41731e-47	8.24952e-47	0.134749	5.2066e-77	2.78622e-76
Statistics as Topic	19676	4144	237.5	11532	195	1.21795	7.24895e-53	3.71563e-52	1154	231	3260	224	1.03125	0.0470492	0.0579192	0.142467	9.93319e-90	6.10695e-89
Military Medicine	4514	1624	120	2375	98	1.22449	3.95515e-17	8.25559e-17	227	71	654	65	1.09231	0.411369	0.468617	0.172884	1.26782e-31	3.25437e-31
Audiology	7558	3816	174	2797	141	1.23404	6.45826e-37	2.40782e-36	1487	184	1844	133	1.38346	3.05605e-38	1.38267e-37	0.181971	2.81639e-57	1.02018e-56
Biotechnology	173225	43289	81	78203	64	1.26562	0	0	13963	87	40599	75	1.16	8.77253e-106	2.13988e-104	0.164143	0	0
Library Science	165	98	120	48	92	1.30435	0.237595	0.266127	61	120	32	92	1.30435	0.938478	0.953633	0.0178928	0.819563	0.841525
Disaster Medicine	17	10	74	5	38	1.94737	0.30969	0.343514	7	91	3	82	1.10976	1	1	0.301136	0.240172	0.281143
aThis table includes all articles for which we could retrieve the title, authors, submission date and acceptance date. For each journal, we retained articles that spent at least one day under review and that belonged to the most common category for that journal.
bP-values and Q-values corresponding to the Mann-Whitney's U test. Q-values were computed using the Benjamini-Hochberg approach.
cSpearman's rank correlation coefficient.
dP-values and Q-values corresponding to the Spearman's rank correlation coefficient test. Q-values were computed using the Benjamini-Hochberg approach.
P-values and Q-values lower than 0.05 are shown in bold face.
