# Supplementary material for: Biomedical and life science articles by female researchers spend longer under review
Source: PLoS Biol. 2026 Jan 20;24(1):e3003574. doi: 10.1371/journal.pbio.3003574 (PMC12818632; doi:10.1371/journal.pbio.3003574)
Supplement: S2 Table — (XLSX) [file pbio.3003574.s008.xlsx]

## Sheet: TableS2
Table S2: Time under review (in days) of articles by female and male authors grouped by the country/territory of the first author
Country/territory of first authora	Total articlesb	Female first author		Male first author		TF1/TM1	P-valuec	Q-valuec	Correlation fraction female authors-time under review
		n	Median (TF1)	n	Median (TM1)				ρd	P-valuee	Q-valuee
Albania	391	193	69	160	75.5	0.913907	0.987878	0.988	-0.0162748	0.748359	0.766244
Algeria	3603	1755	85	1597	86	0.988372	0.763079	0.807882	0.0285275	0.0868749	0.10841
Argentina	28327	15494	107	11693	101	1.05941	3.39908e-11	1.58667e-10	0.0543824	5.22461e-20	2.349e-19
Armenia	811	296	87	299	78	1.11538	0.163112	0.230764	0.0365166	0.298961	0.339405
Australia	202356	88401	112	85312	101	1.10891	3.28864e-188	8.2908e-187	0.0938731	0	0
Austria	46233	18095	96	26006	91	1.05495	6.17392e-10	2.35582e-09	0.0292332	3.23973e-10	1.0206e-09
Bahrain	857	313	103	464	83.5	1.23353	0.0041175	0.00943855	0.0571306	0.0946434	0.116859
Bangladesh	9649	1630	108	6417	104	1.03846	0.073125	0.11659	0.0305893	0.00265513	0.0044688
Belarus	672	239	84	393	78	1.07692	0.287897	0.374103	0.071282	0.0647833	0.0834429
Belgium	59843	25895	105	28368	97	1.08247	1.87825e-26	1.316e-25	0.0349643	1.17161e-17	4.60687e-17
Benin	654	118	131.5	383	117	1.12393	0.0543948	0.091392	-0.0291543	0.45669	0.509575
Bosnia and Herzegovina	1570	832	63	603	58	1.08621	0.159214	0.227659	0.0466225	0.0647662	0.0834429
Botswana	604	130	121	240	115.5	1.04762	0.521218	0.596782	0.074856	0.0659945	0.084
Brazil	212867	116863	116	86487	104	1.11538	9.57428e-226	4.0194e-224	0.0898511	0	0
Brunei Darussalam	385	125	75	163	96	0.78125	0.299328	0.384429	0.0897599	0.0785703	0.099036
Bulgaria	4912	2843	70	1656	66	1.06061	0.0424756	0.0733562	0.0127461	0.371789	0.4185
Burkina Faso	1080	190	122.5	611	115	1.06522	0.346349	0.427412	-0.0183022	0.547957	0.590154
Côte d'Ivoire	534	102	133.5	258	123.5	1.08097	0.705283	0.765776	-0.107227	0.0131676	0.0193395
Cambodia	521	125	121	167	115	1.05217	0.500471	0.583333	0.0920313	0.035723	0.04998
Cameroon	3533	738	114.5	2110	114	1.00439	0.73109	0.780559	0.0331598	0.0487431	0.0652787
Canada	222405	90202	113	102485	101	1.11881	2.79922e-195	8.82e-194	0.0871562	0	0
Chile	20348	7637	100	11856	96	1.04167	0.000689641	0.00177429	0.0410628	4.64066e-09	1.32873e-08
China	1259302	164631	92	284231	90	1.02222	3.10592e-28	2.44912e-27	0.0233066	8.00929e-151	1.6821e-149
Colombia	14313	5819	109	7978	99	1.10101	1.85524e-09	6.696e-09	0.089117	1.23566e-26	7.44e-26
Congo	1153	170	123	714	122.5	1.00408	0.633159	0.705823	0.0380724	0.19641	0.228667
Costa Rica	1206	458	92.5	673	92	1.00543	0.50662	0.586073	0.0158575	0.582212	0.616235
Croatia	10227	5859	76	3494	76	1	0.929025	0.956177	0.00662932	0.502642	0.555947
Cuba	2140	940	106.5	996	101	1.05446	0.180425	0.252	0.00386867	0.858046	0.864864
Cyprus	2721	1090	92	1435	84	1.09524	0.023232	0.0442909	0.0549844	0.00411754	0.00665089
Czechia	31690	12901	88	14820	83	1.06024	2.46051e-06	7.56e-06	0.0246955	1.09902e-05	2.52e-05
Denmark	58592	27085	110	26271	100	1.1	6.28736e-41	6.6045e-40	0.0521662	1.34404e-36	9.93176e-36
Ecuador	2771	943	84	1681	84	1	0.441388	0.5292	0.0252878	0.183266	0.215495
Egypt	44770	19159	91	22675	86	1.05814	1.36122e-15	7.14e-15	0.0568758	2.09294e-33	1.463e-32
Estonia	3616	1582	102	1249	98	1.04082	0.395041	0.483204	0.0449552	0.00685659	0.010541
Ethiopia	17892	1385	130	11045	126	1.03175	0.13121	0.19193	0.0157185	0.0355086	0.04998
Finland	37282	18347	115	14010	106	1.08491	1.54593e-22	9.765e-22	0.0526291	2.7373e-24	1.50104e-23
France	191140	82323	103	95858	98	1.05102	1.30298e-35	1.17e-34	0.0264981	4.80741e-31	3.18979e-30
French Guiana	251	104	103.5	133	112	0.924107	0.306121	0.389455	0.0209498	0.741183	0.765295
Gabon	368	121	124	183	113	1.09735	0.218557	0.29671	0.0665595	0.202698	0.234661
Gambia	419	125	113	224	126	0.896825	0.0645209	0.104192	-0.0553828	0.257996	0.295527
Georgia	633	287	90	219	86	1.04651	0.819902	0.861	-0.0246741	0.535486	0.581121
Germany	341647	128748	102	187282	96	1.0625	3.8557e-80	8.106e-79	0.040962	8.70897e-127	1.5678e-125
Ghana	6187	1265	143	4199	131	1.0916	0.0111684	0.02352	0.0469948	0.000217486	0.0004557
Greece	40753	16381	78	22587	79	0.987342	0.495788	0.583333	-0.0101133	0.0411907	0.0570462
Guatemala	292	134	123	149	103	1.19417	0.126815	0.1905	0.211816	0.000266936	0.000542613
Guinea	408	124	129	244	116	1.11207	0.115531	0.178244	0.117423	0.0176553	0.0253432
Hong Kong	10556	2516	120	3733	107	1.1215	4.96944e-08	1.64795e-07	0.0684483	1.92288e-12	6.36632e-12
Hungary	22201	9148	87	11608	86	1.01163	0.345335	0.427412	0.0102327	0.127353	0.153865
Iceland	1959	915	125	799	109	1.14679	0.00243571	0.00569333	0.0794876	0.00042912	0.000844594
India	238821	71195	103	121487	97	1.06186	2.38777e-66	3.346e-65	0.0427931	3.3645e-97	3.84873e-96
Indonesia	12840	3969	95	4447	88	1.07955	0.000256477	0.000686298	0.0518914	4.01933e-09	1.17795e-08
Iran	129526	52491	111	65998	105	1.05714	6.58276e-39	6.37754e-38	0.0476481	5.47593e-66	5.31138e-65
Iraq	4356	1027	83	2658	82	1.0122	0.18715	0.258923	0.0655022	1.51461e-05	3.3975e-05
Ireland	27618	12753	107	12579	95	1.12632	4.55085e-28	3.37235e-27	0.0924494	1.73746e-53	1.4616e-52
Israel	51125	17302	103	23495	97	1.06186	8.54939e-15	4.3092e-14	0.044767	4.19259e-24	2.19975e-23
Italy	280973	134323	78	130353	79	0.987342	0.131083	0.19193	-0.0164547	2.71685e-18	1.1424e-17
Jamaica	519	236	121.5	221	100	1.215	9.9156e-05	0.000271722	0.213415	9.25509e-07	2.24377e-06
Japan	392227	59096	96	272510	91	1.05495	1.13017e-60	1.4238e-59	0.0361546	1.38662e-113	1.7514e-112
Jordan	6804	1915	99	3975	88	1.125	6.82329e-09	2.387e-08	0.074816	6.45789e-10	1.98527e-09
Kazakhstan	1923	827	64	854	67	0.955224	0.648415	0.716211	0.0437223	0.0552401	0.0732126
Kenya	5703	1996	135	3067	125	1.08	0.00431104	0.0096975	0.0690389	1.80107e-07	4.725e-07
Kuwait	3176	936	98	1956	93	1.05376	0.00505292	0.0111632	0.0685153	0.000111422	0.000237051
Latvia	1833	884	67.5	606	60	1.125	0.0010309	0.00254471	0.0782379	0.00080086	0.0015214
Lebanon	6144	2801	100	2767	94	1.06383	0.0359787	0.0638873	0.0934369	2.16003e-13	7.35568e-13
Libya	422	101	112	296	89	1.25843	0.0266955	0.0494735	0.0693264	0.155133	0.184245
Lithuania	5893	2729	71	2372	67	1.0597	0.0614216	0.100473	0.0258121	0.0475469	0.0643548
Luxembourg	2003	813	104	1034	97	1.07216	0.270591	0.357	0.0674007	0.002544	0.00432486
Madagascar	445	126	132.5	119	121	1.09504	0.200628	0.275283	0.0958011	0.0433948	0.0594391
Malawi	1147	292	141	551	137	1.0292	0.310723	0.39186	0.0793406	0.00718025	0.0108998
Malaysia	31255	8308	92	11494	83	1.10843	1.17022e-10	4.914e-10	0.0424113	6.33291e-14	2.2155e-13
Malta	845	382	94	409	86	1.09302	0.250502	0.336447	0.0558746	0.104573	0.128447
Mexico	45689	19678	97	23230	95	1.02105	5.39289e-05	0.00015092	0.0364274	6.76911e-15	2.4372e-14
Montenegro	489	287	99	167	76	1.30263	0.00118185	0.00285923	0.144103	0.00139763	0.00252
Morocco	7294	3046	90	3710	78	1.15385	1.68831e-10	6.86903e-10	0.0983479	3.81748e-17	1.41565e-16
Mozambique	632	281	140	297	132	1.06061	0.84512	0.879917	0.0157783	0.692179	0.7266
Namibia	314	104	127	173	121	1.04959	0.584531	0.658125	0.021941	0.69854	0.727884
Nepal	4521	916	127	2616	106	1.19811	5.12176e-08	1.65415e-07	0.0867212	5.20801e-09	1.4588e-08
Netherlands	133911	63094	116	54461	107	1.08411	4.928e-80	8.874e-79	0.0643275	9.00248e-123	1.4175e-121
New Caledonia	237	101	118	122	112	1.05357	0.535035	0.607297	-0.0197877	0.761854	0.77429
New Zealand	25023	10386	106	11073	98	1.08163	8.21422e-11	3.5671e-10	0.0553829	1.83278e-18	7.95103e-18
Nigeria	14129	2647	123	6920	113	1.0885	1.55672e-07	4.914e-07	0.042211	5.18796e-07	1.28224e-06
Norway	40949	18670	118	17673	108	1.09259	3.39179e-33	2.8476e-32	0.0546162	1.9616e-28	1.2348e-27
Oman	2732	780	100	1647	94	1.06383	0.0224132	0.0434215	0.0608447	0.00146384	0.00259099
Pakistan	29269	9628	97	16461	91	1.06593	1.7192e-09	6.37412e-09	0.0542071	1.69033e-20	8.5176e-20
Palestine	1443	309	110	944	100	1.1	0.0259625	0.0488955	0.0937811	0.000360784	0.000722
Panama	757	275	93	426	93	1	0.723542	0.779692	-0.0225588	0.535437	0.581121
Paraguay	253	128	111	111	74	1.5	0.00805272	0.0174879	0.215699	0.000550981	0.00106809
Peru	4405	1454	105	2711	102	1.02941	0.0775179	0.120556	0.0704591	2.85652e-06	6.67333e-06
Philippines	3227	1152	104	1626	91	1.14286	6.30467e-06	1.89e-05	0.113134	1.15629e-10	3.74769e-10
Poland	100930	55124	70	33635	68	1.02941	0.0179573	0.036	0.000207193	0.947519	0.948
Portugal	48419	29420	85	17832	85	1	0.663845	0.727513	-0.0259398	1.13846e-08	3.12261e-08
Puerto Rico	949	427	121	438	98	1.23469	0.00154356	0.00366113	0.100269	0.00198406	0.00341753
Qatar	5586	1696	81	3214	84	0.964286	0.940978	0.956177	0.0489921	0.000249252	0.000514328
Romania	18452	10592	46	5797	47	0.978723	0.271541	0.357	-0.0353185	1.59638e-06	3.80377e-06
Russia	40612	18504	62	20260	63	0.984127	0.428764	0.51975	0.00728627	0.142014	0.1704
Rwanda	902	232	135	491	117	1.15385	0.0774372	0.120556	0.109456	0.000992462	0.00181148
Saudi Arabia	41012	10311	72	27096	71	1.01408	0.0272313	0.0496696	0.0277971	1.7997e-08	4.82553e-08
Senegal	814	168	121	504	93.5	1.29412	0.000463992	0.001218	0.179525	2.52232e-07	6.48e-07
Serbia	10991	6711	86	3603	81	1.06173	0.0216158	0.042525	0.0400213	2.70522e-05	5.99053e-05
Singapore	29629	6745	104	10655	95	1.09474	3.48516e-10	1.37419e-09	0.0535984	2.65181e-20	1.28423e-19
Slovakia	8224	4231	73	3378	69	1.05797	0.0387618	0.0679	0.0369306	0.000808911	0.0015214
Slovenia	10272	5001	81	3740	78	1.03846	0.454653	0.540849	-0.0182157	0.0648775	0.0834429
South Africa	31693	12841	107	12490	96	1.11458	1.38847e-21	8.34e-21	0.0943436	1.41159e-63	1.269e-62
South Korea	236251	38257	84	81013	81	1.03704	7.31331e-06	2.142e-05	0.0188471	5.11755e-20	2.349e-19
Spain	195122	92643	87	92355	84	1.03571	1.15788e-16	6.35478e-16	0.0113903	4.86594e-07	1.22724e-06
Sri Lanka	2999	745	120	883	115	1.04348	0.976489	0.983808	0.0572593	0.00170707	0.0029925
Sudan	1726	520	108	1034	101	1.06931	0.123163	0.186723	0.0600705	0.0125573	0.0186776
Sweden	83565	38423	114	36784	105	1.08571	1.94747e-60	2.23364e-59	0.0683109	5.41489e-87	5.6805e-86
Switzerland	83613	31911	107	45244	101	1.05941	2.33962e-24	1.55179e-23	0.0358795	3.11975e-25	1.78691e-24
Syria	1240	296	113	758	88	1.28409	0.0010098	0.00254471	0.0791317	0.00530217	0.00824444
Taiwan	93532	13002	98	31919	91	1.07692	2.21632e-20	1.27145e-19	0.0440931	1.75769e-41	1.386e-40
Tanzania	3889	1090	147	1996	123.5	1.19028	2.45245e-08	8.34324e-08	0.0982231	8.34334e-10	2.502e-09
Thailand	35385	13170	95	9814	88	1.07955	5.90151e-12	2.85923e-11	0.0459475	5.26868e-18	2.142e-17
Trinidad and Tobago	584	209	106	285	88	1.20455	0.0475298	0.0808784	0.121446	0.00328762	0.00545447
Tunisia	10888	6628	101	3359	92	1.09783	8.08613e-11	3.5671e-10	0.0813671	1.84071e-17	7.02545e-17
Turkey	97612	34464	105	48729	95	1.10526	8.28548e-67	1.30567e-65	0.0748751	2.33559e-121	3.276e-120
Uganda	4630	1341	145	2887	131	1.10687	2.49895e-05	7.15909e-05	0.0569009	0.000107125	0.000232448
Ukraine	4204	1820	78	2204	76	1.02632	0.13627	0.196966	0.0386022	0.0123115	0.01845
United Arab Emirates	5928	1968	78	3201	85	0.917647	0.0576881	0.0956605	0.0314244	0.0155391	0.0224483
United Kingdom	328177	130252	112	164240	101	1.10891	1.59022e-277	1.0017e-275	0.0836305	0	0
United States	1591548	559156	106	778400	97	1.09278	0	0	0.0759165	0	0
Uruguay	2916	1501	101	1321	92	1.09783	0.0349257	0.06282	0.0530457	0.00416674	0.00665089
Viet Nam	7673	732	95	2146	88	1.07955	0.0176854	0.035971	0.0377455	0.000943083	0.00174732
Yemen	617	116	106	463	99	1.07071	0.934703	0.956177	0.0239192	0.553167	0.590492
Zambia	1056	300	145	489	123	1.17886	0.0101905	0.0217831	0.0873375	0.00450855	0.00710325
Zimbabwe	1111	298	156	561	129	1.2093	0.0161791	0.0334623	0.0872633	0.00360378	0.00589091
aOnly countries with at least 100 female first authors and 100 male first authors were included in this table.
bThis table includes all articles for which we could retrieve the title, authors, submission date and acceptance date, and first author's country. For each journal, we retained articles that spent at least one day under review and that belonged to the most common category for that journal.
cP-values and Q-values corresponding to the Mann-Whitney's U test. Q-values were computed using the Benjamini-Hochberg approach.
dSpearman's rank correlation coefficient.
eP-values and Q-values corresponding to the Spearman's rank correlation coefficient test. Q-values were computed using the Benjamini-Hochberg approach.
P-values and Q-values lower than 0.05 are shown in bold face.
