# Supplementary material for: Biomedical and life science articles by female researchers spend longer under review
Source: PLoS Biol. 2026 Jan 20;24(1):e3003574. doi: 10.1371/journal.pbio.3003574 (PMC12818632; doi:10.1371/journal.pbio.3003574)
Supplement: S3 Table — (XLSX) [file pbio.3003574.s009.xlsx]

## Sheet: TableS3
Table S3: Time under review (in days) of articles by female and male authors grouped by the country/territory of the corresponding author
Country/territory of corresponding authora	Total articlesb	Female corresponding author		Male corresponding author		TFC/TMC	P-valuec	Q-valuec	Correlation fraction female authors-time under review
		n	Median (TFC)	n	Median (TMC)				ρd	P-valuee	Q-valuee
Algeria	1314	466	113	773	108	1.0463	0.45451	0.485	-0.017055	0.536782	0.560097
Argentina	14422	7084	115	6794	105	1.09524	7.94533e-13	2.14208e-12	0.0511021	8.23076e-10	2.21753e-09
Armenia	294	111	114	160	86.5	1.31792	0.0662098	0.0802675	0.046319	0.4288	0.452315
Australia	106819	40613	124	53907	106	1.16981	7.78308e-208	1.88665e-206	0.102436	5.01981e-247	1.21735e-245
Austria	22193	6193	111	15192	99	1.12121	1.55607e-19	5.40429e-19	0.060814	1.21744e-19	4.38296e-19
Bangladesh	2926	358	139.5	2062	123.5	1.12955	0.0407613	0.0513974	0.0548504	0.00299779	0.00477049
Belgium	32295	10860	118	18788	105	1.12381	5.83618e-42	3.33224e-41	0.056186	5.26741e-24	2.22257e-23
Bosnia and Herzegovina	307	165	95	117	94	1.01064	0.322517	0.360126	0.0622794	0.276671	0.301899
Brazil	99664	45625	125	49596	112	1.11607	5.37326e-136	8.6815e-135	0.0726501	1.03389e-116	1.66517e-115
Bulgaria	1769	957	97	661	84	1.15476	3.06605e-05	5.41436e-05	0.0496529	0.0367811	0.0457641
Cameroon	1359	207	143	897	128	1.11719	0.0131972	0.0182914	0.0338363	0.212554	0.234784
Canada	116920	38106	126	65547	108	1.16667	1.29199e-219	4.171e-218	0.104426	9.37002e-281	3.02963e-279
Chile	8432	2280	116	5745	105	1.10476	6.17089e-06	1.12923e-05	0.0365821	0.000779969	0.00130448
China	584030	52221	99	164615	96	1.03125	9.65254e-20	3.46685e-19	0.0243823	1.63704e-77	1.76756e-76
Colombia	5929	1922	133	3821	113	1.17699	1.33475e-16	4.30033e-16	0.0933483	5.93208e-13	1.79753e-12
Costa Rica	536	135	131	364	95	1.37895	8.24743e-05	0.000140395	0.0965468	0.0254026	0.0324184
Croatia	4427	2394	101	1695	99	1.0202	0.308196	0.347395	0.0040884	0.785661	0.794188
Cuba	1012	383	124	545	104	1.19231	0.0203951	0.0278704	-0.00979467	0.755641	0.771916
Cyprus	1160	277	122	806	103	1.18447	5.0819e-05	8.79929e-05	0.0752258	0.0103782	0.0143451
Czechia	15593	4360	103	9341	94	1.09574	1.47904e-11	3.88e-11	0.0230951	0.00392558	0.00586477
Denmark	32395	12487	119	17398	105	1.13333	8.71934e-55	6.50646e-54	0.0757679	1.85194e-42	1.19633e-41
Ecuador	849	210	123	602	101	1.21782	0.000545592	0.0008827	0.106021	0.00197892	0.00325525
Egypt	22756	8781	101	12446	92	1.09783	2.03626e-21	7.9152e-21	0.0418791	2.61688e-10	7.26114e-10
Estonia	1784	698	113.5	701	110	1.03182	0.0920714	0.107635	0.050724	0.0321672	0.0405636
Ethiopia	6282	377	173	4056	154	1.12338	0.0210508	0.0284264	0.0193452	0.125247	0.142647
Finland	20751	9270	125	8811	113	1.10619	1.0611e-23	4.28417e-23	0.0675717	1.94934e-22	7.566e-22
France	100578	33574	114	61228	105	1.08571	1.80341e-65	1.746e-64	0.0540243	6.78003e-66	5.97873e-65
Germany	172568	45768	117	117366	105	1.11429	9.45707e-173	1.83524e-171	0.0655728	9.90995e-164	1.92254e-162
Ghana	2315	435	162	1663	141	1.14894	0.000678947	0.00107972	0.061053	0.00329606	0.00508095
Greece	17967	5114	103	12280	92	1.11957	1.23561e-15	3.75875e-15	0.0377319	4.21288e-07	9.96024e-07
Hong Kong	5385	1240	132	2357	114	1.15789	5.50517e-09	1.33618e-08	0.0657015	1.39694e-06	3.01778e-06
Hungary	10414	3120	106	6684	97	1.09278	5.30234e-08	1.14244e-07	0.0482082	8.57233e-07	1.93323e-06
Iceland	965	324	132	454	112	1.17857	0.000900294	0.00140806	0.082378	0.0104653	0.0143451
India	101676	19081	113	62253	104	1.08654	2.09416e-47	1.35153e-46	0.0310936	3.51158e-23	1.41862e-22
Indonesia	2985	759	117	1205	96	1.21875	8.37226e-06	1.5035e-05	0.081841	7.56864e-06	1.56232e-05
Iran	58010	13499	118	40133	109	1.08257	1.66068e-28	7.66762e-28	0.0296057	9.89084e-13	2.90706e-12
Iraq	1242	235	87	869	85	1.02353	0.0370868	0.0479827	0.109212	0.000115014	0.000218725
Ireland	14381	5589	119	7736	104	1.14423	4.90267e-29	2.3765e-28	0.0999776	2.84187e-33	1.62047e-32
Israel	25045	6623	118	14357	105	1.12381	8.28337e-26	3.65073e-25	0.079275	3.29273e-36	1.99456e-35
Italy	131945	48573	98	75818	90	1.08889	1.47797e-74	1.59511e-73	0.0322533	1.02225e-31	5.49667e-31
Japan	192177	16350	110	155699	96	1.14583	1.63159e-106	1.97638e-105	0.0412165	4.922e-73	4.7724e-72
Jordan	2432	586	118	1505	106	1.11321	0.00815555	0.01164	0.0692109	0.000636652	0.00108402
Kazakhstan	525	150	107	317	96	1.11458	0.417104	0.449433	0.0786748	0.0716774	0.085863
Kenya	2460	769	141	1419	134	1.05224	0.0840277	0.0993659	0.0620249	0.00208582	0.00337883
Kuwait	1439	267	107	1020	105	1.01905	0.479441	0.499602	0.0446475	0.0904482	0.106937
Latvia	599	256	118	243	95	1.24211	0.00457515	0.00694156	0.105891	0.00950002	0.0133551
Lebanon	2967	948	121	1814	103	1.17476	3.24377e-06	6.16235e-06	0.13639	8.59181e-14	2.68784e-13
Lithuania	2427	974	112	1173	94	1.19149	1.08385e-08	2.49429e-08	0.100137	7.68872e-07	1.77602e-06
Luxembourg	900	206	109.5	627	111	0.986486	0.528155	0.544851	0.0757979	0.022963	0.0297467
Malawi	591	141	143	314	147	0.972789	0.87381	0.883	0.0359193	0.3834	0.408253
Malaysia	12304	2734	112	5130	103	1.08738	0.000213272	0.000350186	0.0463242	2.73756e-07	6.81487e-07
Malta	360	130	105.5	211	91	1.15934	0.0704378	0.0843062	0.154026	0.00339216	0.00513797
Mexico	20189	6764	115	12302	105	1.09524	1.81551e-14	5.3497e-14	0.0530973	4.37444e-14	1.41297e-13
Morocco	2386	764	118	1453	99	1.19192	8.28891e-07	1.64108e-06	0.0917023	7.24151e-06	1.5267e-05
Mozambique	258	102	150.5	130	132	1.14015	0.391817	0.427236	0.0906783	0.146382	0.164674
Nepal	1092	142	152.5	724	120	1.27083	0.00439644	0.0067746	0.154546	2.86581e-07	6.95975e-07
Netherlands	72725	29015	127	35722	112	1.13393	2.27258e-107	3.14557e-106	0.0816842	6.89372e-108	9.54757e-107
New Zealand	12652	4522	117	6618	106	1.10377	5.35304e-13	1.48271e-12	0.0524262	3.62546e-09	9.51649e-09
Nigeria	5026	800	142	2602	123.5	1.1498	3.9074e-06	7.29365e-06	0.0496234	0.000432676	0.000763655
Norway	22496	9160	130	10795	116	1.12069	3.11549e-37	1.68133e-36	0.0674886	3.92836e-24	1.73277e-23
Oman	826	112	115.5	642	103	1.12136	0.10156	0.117786	0.0306739	0.378617	0.408253
Pakistan	11163	2281	117	7767	105	1.11429	7.38864e-09	1.74837e-08	0.0342272	0.00029811	0.000535296
Palestine	612	106	134.5	408	113	1.19027	0.00742046	0.0109052	0.162085	5.61982e-05	0.000109028
Peru	1389	339	118	946	116	1.01724	0.883369	0.883	0.0500601	0.0621542	0.0754175
Philippines	1165	367	127	667	115	1.10435	0.00976661	0.0137346	0.105943	0.000291902	0.000534415
Poland	41847	19862	101	16579	91	1.10989	1.3189e-33	6.73895e-33	0.0328856	1.70975e-11	4.87853e-11
Portugal	22728	11963	104	9961	102	1.01961	0.0606392	0.0744076	-0.00954964	0.149969	0.167241
Puerto Rico	382	132	135.5	228	106	1.2783	0.0576183	0.0716308	0.150848	0.00312095	0.00488129
Qatar	2449	355	110	1855	98	1.12245	0.0268299	0.035611	0.0506413	0.0121956	0.016211
Romania	4547	2444	87	1697	88	0.988636	0.466715	0.49238	-0.00112197	0.939709	0.94
Russia	14365	4892	100	8672	88	1.13636	3.84718e-25	1.6237e-24	0.0638563	1.85074e-14	6.18793e-14
Rwanda	347	100	147	178	148.5	0.989899	0.653253	0.666747	0.0835567	0.120282	0.140241
Saudi Arabia	12675	2007	104	9358	92	1.13043	1.94302e-09	4.82513e-09	0.0739879	7.40288e-17	2.56357e-16
Serbia	5226	2987	106	1926	96	1.10417	2.18568e-08	4.94023e-08	0.0366703	0.00802085	0.0114403
Singapore	14764	2135	118	6946	105	1.12381	7.49733e-11	1.91447e-10	0.0842132	1.18515e-24	5.49667e-24
Slovakia	3622	1452	104	1838	89	1.16854	2.43466e-07	5.01511e-07	0.067966	4.24498e-05	8.39347e-05
Slovenia	4496	1896	102	2028	99	1.0303	0.115122	0.131235	0.00654252	0.660971	0.682096
South Africa	15314	5508	121	7196	105	1.15238	1.37784e-20	5.14846e-20	0.086951	4.29271e-27	2.08065e-26
South Korea	88514	6857	108	35925	99	1.09091	4.40272e-17	1.47172e-16	0.036293	3.40298e-27	1.73579e-26
Spain	95202	34255	103	55647	95	1.08421	8.0818e-53	5.59829e-52	0.0497999	2.40803e-53	1.94808e-52
Sri Lanka	1392	355	139	452	132	1.05303	0.359723	0.396818	0.0411095	0.125265	0.142647
Sudan	584	112	136.5	414	116	1.17672	0.0296917	0.0389311	0.116879	0.0046818	0.00687818
Sweden	45855	19136	125	22818	112	1.11607	1.50127e-60	1.32273e-59	0.0877879	3.93339e-79	4.76512e-78
Switzerland	42911	11726	121	28520	108	1.12037	2.23093e-42	1.35194e-41	0.0689288	2.34554e-46	1.62821e-45
Taiwan	40385	4279	114	13552	104	1.09615	3.26724e-16	1.02319e-15	0.0463749	1.1179e-20	4.17846e-20
Tanzania	1753	438	172.5	904	137	1.25912	4.8533e-08	1.0692e-07	0.0900874	0.000158826	0.000296596
Thailand	14773	4549	109	5097	102	1.06863	2.22843e-07	4.70239e-07	0.0337816	4.01201e-05	8.10354e-05
Tunisia	5004	2413	116	2185	100	1.16	4.22156e-14	1.20394e-13	0.0739646	1.62286e-07	4.13526e-07
Turkey	49056	15474	113	26493	100	1.13	7.35511e-56	5.94933e-55	0.0680324	2.02341e-51	1.50723e-50
Uganda	2227	614	171.5	1441	151	1.13576	0.000146902	0.000245845	0.0531087	0.0121891	0.016211
Ukraine	1621	578	97.5	982	86.5	1.12717	0.0075803	0.010974	0.0497407	0.0452484	0.0554987
United Arab Emirates	2436	377	124	1754	98	1.26531	5.22957e-07	1.0569e-06	0.0543545	0.00728954	0.0105542
United Kingdom	174877	56502	123	102378	106	1.16038	6.20565e-301	3.01185e-299	0.10124	0	0
United States	833686	248772	116	474249	101	1.14851	0	0	0.0924069	0	0
Uruguay	1390	596	117	744	98	1.19388	1.31046e-06	2.5414e-06	0.130628	1.02518e-06	2.27068e-06
Viet Nam	3243	232	106.5	1143	94	1.13298	0.00725483	0.0108192	0.0611769	0.000490694	0.000850482
Zambia	467	113	170	240	137.5	1.23636	0.0397785	0.0507974	0.106327	0.0215561	0.0283135
aOnly countries with at least 100 female corresponding authors and 100 male corresponding authors were included in this table.
bThis table includes all articles for which we could retrieve the title, authors, submission date and acceptance date, and first author's country. For each journal, we retained articles that spent at least one day under review and that belonged to the most common category for that journal.
cP-values and Q-values corresponding to the Mann-Whitney's U test. Q-values were computed using the Benjamini-Hochberg approach.
dSpearman's rank correlation coefficient.
eP-values and Q-values corresponding to the Spearman's rank correlation coefficient test. Q-values were computed using the Benjamini-Hochberg approach.
P-values and Q-values lower than 0.05 are shown in bold face.
